# Supplementary material for: Ensemble Models for Tick Vectors: Standard Surveys Compared with Convenience Samples
Source: Diseases. 2022 Jun 8;10(2):32. doi: 10.3390/diseases10020032 (PMC9222110; doi:10.3390/diseases10020032)
Supplement: Supplementary file 1 [file diseases-10-00032-s001.zip]

Archive with 1 entries (1 files):
- diseases-1650698-supplementary.pdf
